# Supplementary material for: Temperature Shift Between Vineyards Modulates Berry Phenology and Primary Metabolism in a Varietal Collection of Wine Grapevine
Source: Front Plant Sci. 2020 Dec 17;11:588739. doi: 10.3389/fpls.2020.588739 (PMC7774500; doi:10.3389/fpls.2020.588739)
Supplement: Supplementary file 3 [file Table_2.XLSX]

## Sheet: ttest between location
ttest was performed for each cultivar separately at each stage and in each season to assess the forfomance of each cultivar between the location
Cultivar	Type	Stage	Year	Malate	Tartrate	Citrate	Fructose	Glucose	Sucrose	Hexose /sucrose ration (HSR)
Argaman	Red	Veraison	2017	0.0115672	0.133653	0.245981	0.569738	0.0952267	0.154548	0.0265652
Barbera	Red	Veraison	2017	9.26597e-05	0.063859	0.0011895	0.139627	0.176721	0.00413606	0.00628053
Cabernet Franc	Red	Veraison	2017	0.0309603	0.551277	0.0390235	0.321839	0.420238	0.0149336	0.0744568
Cabernet Sauvignion	Red	Veraison	2017	0.830298	0.0806587	0.886104	0.182227	0.773531	0.0305623	0.122869
Carignan	Red	Veraison	2017	0.112407	0.496208	0.219872	0.350477	0.191742	0.66952	0.0418691
Dolcetto	Red	Veraison	2017	0.00484248	0.0152261	0.765768	0.353709	0.114491	0.354252	0.09423
Gerenche Noir	Red	Veraison	2017	0.0249739	0.157547	0.0733245	0.281374	0.244259	0.870939	0.628566
Malbec	Red	Veraison	2017	0.000520395	0.102077	0.2418	0.701827	0.293395	0.280254	0.0356124
Merlot	Red	Veraison	2017	0.0531947	0.0494729	0.838187	0.608334	0.398303	0.574502	0.206611
Petit Syrah	Red	Veraison	2017	0.000609282	0.0217339	0.00891505	0.81403	0.0816143	0.402195	0.0746023
Petit Verdot	Red	Veraison	2017	0.427057	0.507784	0.0413998	0.630027	0.274187	0.20887	0.104807
Pinot Noir	Red	Veraison	2017	0.482057	0.865106	0.899079	0.071913	0.0248488	0.00708343	0.651027
Pinotage	Red	Veraison	2017	0.0067856	0.0430048	0.0634022	0.0651676	0.150466	0.000323185	0.000503094
Ruby Cabernet	Red	Veraison	2017	0.318036	0.671289	0.0119478	0.0216477	0.118705	0.0142046	0.514929
Sangiovese	Red	Veraison	2017	0.00288411	0.244088	0.272726	0.633094	0.180696	0.555625	0.0225495
Syrah	Red	Veraison	2017	0.629236	0.260162	0.91526	0.161037	0.253916	0.0319013	0.0576696
Temprallino	Red	Veraison	2017	0.0565322	0.227288	0.231674	0.298691	0.175245	0.941695	0.0951989
Tinta Cao	Red	Veraison	2017	0.190621	0.343928	0.267481	0.949362	0.187591	0.741515	0.138663
Touriga Nacional	Red	Veraison	2017	0.000415086	0.025665	0.119247	0.00131729	0.832076	0.00041939	0.340508
Zinfandel	Red	Veraison	2017	0.0111637	0.0409134	0.218781	0.0839801	0.193058	0.151118	0.679444
Argaman	Red	Veraison	2018	0.448511	0.0713794	0.882705	0.178156	0.373166	0.176121	0.111132
Barbera	Red	Veraison	2018	0.666258	0.603503	0.483588	0.288241	0.2394	0.775821	0.599195
Cabernet Franc	Red	Veraison	2018	0.263392	0.114578	0.182147	0.415186	0.838541	0.744553	0.623532
Cabernet Sauvignion	Red	Veraison	2018	0.00397557	0.554969	0.617848	0.194731	0.149237	0.617712	0.107836
Carignan	Red	Veraison	2018	0.402586	0.3023	0.603262	0.878787	0.838576	0.120165	0.171885
Dolcetto	Red	Veraison	2018	0.0324464	0.0515529	0.837128	0.279745	0.290256	0.0957175	0.0900195
Gerenche Noir	Red	Veraison	2018	0.0234613	0.0313207	0.696335	0.0238114	0.138338	0.335968	0.48243
Malbec	Red	Veraison	2018	0.50032	0.0215103	0.519166	0.356793	0.746302	0.961824	0.452181
Merlot	Red	Veraison	2018	0.065222	0.0226351	0.672443	0.992159	0.781462	0.595973	0.761268
Petit Syrah	Red	Veraison	2018	0.193744	0.423198	0.212544	0.272908	0.451593	0.302693	0.837455
Petit Verdot	Red	Veraison	2018	0.0446644	0.70592	0.486213	0.286345	0.151517	0.730029	0.230807
Pinot Noir	Red	Veraison	2018	4.03804e-05	0.0179408	0.268574	0.593342	0.711812	0.191174	0.0213749
Pinotage	Red	Veraison	2018	0.691239	0.28305	0.528107	0.0876262	0.167476	0.0680358	0.750564
Ruby Cabernet	Red	Veraison	2018	0.12918	0.0228179	0.471466	0.32778	0.918312	0.421248	0.0928599
Sangiovese	Red	Veraison	2018	0.0174181	0.0552134	0.595506	0.375577	0.426976	0.929812	0.425774
Syrah	Red	Veraison	2018	0.178506	0.337596	0.726476	0.0807477	0.760798	0.972125	0.186599
Temprallino	Red	Veraison	2018	0.00803975	0.205787	0.459685	0.259001	0.309963	0.0059638	0.0418019
Tinta Cao	Red	Veraison	2018	0.796596	0.0625724	0.0731204	0.14323	0.0713089	4.61205e-05	0.142896
Touriga Nacional	Red	Veraison	2018	0.0144679	0.598969	0.433184	0.625693	0.512878	0.48248	0.229825
Zinfandel	Red	Veraison	2018	0.00239973	0.0345875	0.694794	0.204096	0.37269	0.425275	0.11085
Chardonnay	white	Veraison	2017	0.0144733	0.0114377	0.272709	0.217738	0.115051	0.873911	0.876136
Chenin Blanc	white	Veraison	2017	0.00653346	0.032022	0.462098	0.470921	0.0468718	0.692265	0.0258401
Colombard	white	Veraison	2017	0.083186	0.0169441	0.167457	0.00531043	0.45154	0.0356197	0.0642421
Gewurztraminer	white	Veraison	2017	0.0870991	0.349246	0.0515979	0.25526	0.501117	0.368365	0.385646
Muscat Alex	white	Veraison	2017	0.916036	0.255688	0.223618	0.264471	0.686012	0.0956717	0.248483
Muscat Blanc	white	Veraison	2017	0.112073	0.104497	0.0120173	0.292091	0.187682	0.229766	0.0100369
Pinot Gris	white	Veraison	2017	0.024473	0.0212083	0.0326649	0.0829094	0.375694	0.177101	0.417636
Semillon	white	Veraison	2017	0.118075	0.421061	0.357054	0.859102	0.0984156	0.0174432	0.017665
Sauvignion Blanc	white	Veraison	2017	0.00206936	0.100838	0.00624145	0.126571	0.197831	0.9632	0.423304
Riesling	white	Veraison	2017	0.961065	0.0130303	0.256916	0.468844	0.76529	0.848196	0.977024
Chardonnay	white	Veraison	2018	0.202267	0.480073	0.809155	0.257065	0.644808	0.736079	0.261564
Chenin Blanc	white	Veraison	2018	0.855834	0.920657	0.26342	0.533833	0.169751	0.00881858	0.378838
Colombard	white	Veraison	2018	0.495805	0.248523	0.100108	0.734463	0.55742	0.213084	0.00929568
Gewurztraminer	white	Veraison	2018	0.94721	0.00221952	0.499793	0.760361	0.711866	0.072092	0.126304
Muscat Alex	white	Veraison	2018	0.113558	0.888209	0.323791	0.517238	0.874888	0.245053	0.387105
Muscat Blanc	white	Veraison	2018	0.0772921	0.230812	0.418505	0.490538	0.172098	0.366023	0.60664
Pinot Gris	white	Veraison	2018	0.21198	0.803039	0.636966	0.546349	0.591776	0.0425448	0.231352
Semillon	white	Veraison	2018	0.6255	0.400523	0.279397	0.397576	0.210369	0.236521	0.0523683
Sauvignion Blanc	white	Veraison	2018	0.00483105	0.357352	0.311229	0.882417	0.806762	0.387353	0.13704
Riesling	white	Veraison	2018	0.200674	0.778855	0.366	0.175044	0.350967	0.699444	0.108069
Argaman	Red	Harvest	2017	0.883552	0.507734	0.939384	0.484799	0.296507	0.484799	0.643113
Barbera	Red	Harvest	2017	0.422615	0.55303	0.673696	0.0536915	0.245803	0.0536915	0.0330734
Cabernet Franc	Red	Harvest	2017	0.927336	0.401095	0.1555	0.539141	0.168171	0.539141	0.174953
Cabernet Sauvignion	Red	Harvest	2017	0.816914	0.77256	0.777378	0.675335	0.915565	0.675335	0.217591
Carignan	Red	Harvest	2017	0.468809	0.225017	0.245139	0.735343	0.881283	0.735343	0.437083
Dolcetto	Red	Harvest	2017	0.225172	0.154195	0.0897799	0.0421959	0.0139926	0.0421959	0.214077
Gerenche Noir	Red	Harvest	2017	0.870504	0.19262	0.757332	0.933444	0.32667	0.933444	0.0368739
Malbec	Red	Harvest	2017	0.655252	0.155614	0.305403	0.942845	0.989094	0.942845	0.973423
Merlot	Red	Harvest	2017	0.361542	0.121471	0.269228	0.40733	0.320329	0.40733	0.172741
Petit Syrah	Red	Harvest	2017	0.969698	0.539518	0.531467	0.537029	0.463083	0.537029	0.597907
Petit Verdot	Red	Harvest	2017	0.0604165	0.107138	0.0153231	0.0204748	0.0522214	0.0204748	0.816844
Pinot Noir	Red	Harvest	2017	0.115756	0.0558803	0.0802383	0.115859	0.102864	0.115859	0.0631544
Pinotage	Red	Harvest	2017	0.575903	0.808799	0.254844	0.688577	0.92545	0.688577	0.910085
Ruby Cabernet	Red	Harvest	2017	0.144955	0.365413	0.528689	0.280419	0.159389	0.280419	0.793027
Sangiovese	Red	Harvest	2017	0.509576	0.761873	0.273598	0.335102	0.733224	0.335102	0.262712
Syrah	Red	Harvest	2017	0.322998	0.209076	0.964559	0.937373	0.828159	0.937373	0.34427
Temprallino	Red	Harvest	2017	0.551297	0.62958	0.334228	0.85635	0.0699525	0.85635	0.0239838
Tinta Cao	Red	Harvest	2017	0.872299	0.834601	0.367208	0.504754	0.856499	0.504754	0.0050126
Touriga Nacional	Red	Harvest	2017	0.350068	0.966942	0.497854	0.80201	0.976003	0.80201	0.10053
Zinfandel	Red	Harvest	2017	0.603169	0.307598	0.0469578	0.897336	0.27543	0.897336	0.0383324
Argaman	Red	Harvest	2018	0.346055	0.439432	0.307302	0.624229	0.907649	0.0613161	0.153599
Barbera	Red	Harvest	2018	0.350311	0.193835	0.67384	0.319054	0.664669	0.0229217	0.0445358
Cabernet Franc	Red	Harvest	2018	0.812031	0.907117	0.814274	0.599684	0.74141	0.143146	0.811579
Cabernet Sauvignion	Red	Harvest	2018	0.0243992	0.650845	0.949772	0.712247	0.969259	0.0191703	0.0742037
Carignan	Red	Harvest	2018	0.338036	0.51656	0.589319	0.457596	0.526324	0.711219	0.392924
Dolcetto	Red	Harvest	2018	0.437872	0.423881	0.871844	0.267928	0.20595	0.03036	0.0209733
Gerenche Noir	Red	Harvest	2018	0.231785	0.486127	0.36374	0.668354	0.753709	0.048792	0.640988
Malbec	Red	Harvest	2018	0.712221	0.171944	0.959999	0.308704	0.569396	0.873035	0.376186
Merlot	Red	Harvest	2018	0.422563	0.0307139	0.341632	0.897664	0.966591	0.0340736	0.235703
Petit Syrah	Red	Harvest	2018	0.274523	0.206774	0.251337	0.880662	0.942432	0.0524831	0.0132149
Petit Verdot	Red	Harvest	2018	0.635886	0.954534	0.276612	0.909416	0.675088	0.000390372	0.345089
Pinot Noir	Red	Harvest	2018	0.195127	0.675065	0.0427766	0.665933	0.578765	0.826488	0.582306
Pinotage	Red	Harvest	2018	0.402636	0.680152	0.22594	0.515631	0.364669	0.983333	0.200701
Ruby Cabernet	Red	Harvest	2018	0.519088	0.00383278	0.449445	0.574886	0.463264	0.249835	0.16414
Sangiovese	Red	Harvest	2018	0.971261	0.0335645	0.239599	0.327219	0.200138	0.236362	0.131285
Syrah	Red	Harvest	2018	0.0271074	0.237861	0.612619	0.964981	0.831492	0.192985	0.58403
Temprallino	Red	Harvest	2018	0.623493	0.0951923	0.982169	0.32623	0.57509	0.088207	0.130405
Tinta Cao	Red	Harvest	2018	0.618119	0.201357	0.394281	0.564704	0.578584	0.00345037	0.0780732
Touriga Nacional	Red	Harvest	2018	0.909244	0.450335	0.492721	0.335712	0.292955	0.1769	0.343847
Zinfandel	Red	Harvest	2018	0.853685	0.850238	0.0273368	0.477395	0.51755	0.698541	0.214537
Chardonnay	white	Harvest	2017	0.210525	0.247839	0.388389	0.90827	0.194869	0.253228	0.40806
Chenin Blanc	white	Harvest	2017	0.970795	0.709515	0.44187	0.282027	0.533939	0.244634	0.235521
Colombard	white	Harvest	2017	0.175102	0.0748351	0.0109083	0.0557365	0.195781	0.102666	0.856046
Gewurztraminer	white	Harvest	2017	0.153706	0.847619	0.404087	0.987679	0.633965	0.696917	0.83438
Muscat Alex	white	Harvest	2017	0.018914	0.00759446	0.00725927	0.191497	0.0288697	0.231427	0.75943
Muscat Blanc	white	Harvest	2017	0.17872	0.689164	0.348189	0.506136	0.843941	0.549573	0.801207
Pinot Gris	white	Harvest	2017	0.322257	0.7722	0.298524	0.370922	0.25903	0.112644	0.625571
Semillon	white	Harvest	2017	0.168535	0.92834	0.333065	0.62652	0.565255	0.877186	0.172038
Sauvignion Blanc	white	Harvest	2017	0.055317	0.488582	0.805814	0.66832	0.95138	0.712807	0.74424
Riesling	white	Harvest	2017	0.334865	0.390233	0.817279	0.276152	0.147736	0.418702	0.437881
Chardonnay	white	Harvest	2018	0.267016	0.0256911	0.125132	0.242647	0.571124	0.0118433	0.0957786
Chenin Blanc	white	Harvest	2018	0.243494	0.142462	0.815351	0.0614742	0.0683346	0.00523806	0.0199708
Colombard	white	Harvest	2018	0.0335596	0.0489427	0.280771	0.667262	0.449225	0.987587	0.728546
Gewurztraminer	white	Harvest	2018	0.196388	0.00149981	0.372166	0.275421	0.494107	0.0871111	0.538676
Muscat Alex	white	Harvest	2018	0.0199675	0.00815874	0.0482691	0.433978	0.396333	0.303138	0.0689946
Muscat Blanc	white	Harvest	2018	0.0114628	0.0120683	0.794596	0.295194	0.46006	0.61743	0.32358
Pinot Gris	white	Harvest	2018	0.257908	0.337796	0.513697	0.425219	0.21574	0.526753	0.0236835
Semillon	white	Harvest	2018	0.271408	0.367541	0.189614	0.166806	0.411443	0.0248336	0.521602
Sauvignion Blanc	white	Harvest	2018	0.756452	0.801399	0.927433	0.766356	0.774851	0.516861	0.881412
Riesling	white	Harvest	2018	0.164617	0.0546732	0.00565384	0.462657	0.438441	0.000135646	0.0747415

## Sheet: P Values for two way ANOVA
Two-way ANOVA for organic acid and sugars in 2017 and 2018
source of Variation	Year	Stage	Cultivar type	Malate	Tartrate	citrate	Fructose	Glucose	Sucrose	Hexose/sucrose ratio
Cultivar	2017	Veraison	Red	<.0001	<.0001	<.0001	<.0001	0.9435	<.0001	<.0001
Location	2017	Veraison	Red	<.0001	<.0001	<.0001	0.0788	<.0001	<.0001	<.0001
Cultivar*Location	2017	Veraison	Red	<.0001	0.0491	0.0002	0.0004	0.9958	<.0001	<.0001
Cultivar	2018	Veraison	Red	<.0001	<.0001	<.0001	0.4208	0.8743	<.0001	0.0009
Location	2018	Veraison	Red	<.0001	<.0001	0.4473	0.0002	0.0021	0.2313	<.0001
Cultivar*Location	2018	Veraison	Red	<.0001	0.072	0.5918	0.673	0.9306	0.0187	0.2502
Cultivar	2017	Veraison	White	<.0001	<.0001	<.0001	0.7246	0.0845	0.3835	0.6321
Location	2017	Veraison	White	<.0001	<.0001	<.0001	0.0019	0.036	0.8019	0.5567
Cultivar*Location	2017	Veraison	White	<.0001	<.0001	0.049	0.1807	0.0201	0.7429	0.4762
Cultivar	2018	Veraison	White	<.0001	<.0001	0.0157	0.93	0.2838	0.0324	0.0065
Location	2018	Veraison	White	0.7646	0.5963	0.0698	0.1154	0.2712	0.1321	0.0018
Cultivar*Location	2018	Veraison	White	0.0022	0.3576	0.3276	0.942	0.5468	0.016	0.0138
Cultivar	2017	Harvest	Red	0.0116	0.008	0.001	0.772	0.8724	0.4867	0.0001
Location	2017	Harvest	Red	0.8506	0.4369	0.9777	0.0067	0.0383	0.5378	<.0001
Cultivar*Location	2017	Harvest	Red	0.507	0.2584	0.1666	0.1165	0.4834	0.4699	0.1278
Cultivar	2018	Harvest	Red	<.0001	<.0001	<.0001	0.553	0.7254	<.0001	<.0001
Location	2018	Harvest	Red	0.2214	0.0048	0.6759	0.0425	0.0281	<.0001	<.0001
Cultivar*Location	2018	Harvest	Red	0.6697	0.2744	0.4552	0.9498	0.9907	0.0013	0.5757
Cultivar	2017	Harvest	White	0.0094	0.0095	0.0134	0.2074	0.0613	0.2337	0.0645
Location	2017	Harvest	White	0.0003	0.4397	0.1228	0.4966	0.389	0.6814	0.5996
Cultivar*Location	2017	Harvest	White	0.2378	0.3882	0.5146	0.6527	0.5446	0.366	0.9033
Cultivar	2018	Harvest	White	<.0001	<.0001	0.0002	0.3303	0.7674	<.0001	<.0001
Location	2018	Harvest	White	0.6371	0.1187	0.682	0.0715	0.4183	<.0001	0.0118
Cultivar*Location	2018	Harvest	White	0.0006	<.0001	0.1378	0.25	0.5846	0.0014	0.0458
