# Supplementary material for: Temperature Shift Between Vineyards Modulates Berry Phenology and Primary Metabolism in a Varietal Collection of Wine Grapevine
Source: Front Plant Sci. 2020 Dec 17;11:588739. doi: 10.3389/fpls.2020.588739 (PMC7774500; doi:10.3389/fpls.2020.588739)
Supplement: Supplementary file 4 [file Table_3.XLSX]

## Sheet: Two way anova of PCA scores
Two-way Anova were performed using PC1 and PC 2 scores for each cultivar seperately												The two-way ANOVA analysis resulted in four group of cultivars
				P values							1	Cultivars not affected by location and season (non-responsive cultivars):
Cultivars	Group		Source	PC1	PC2							Chenin Blanc of the whites and Cabernet Franc, Grenache Noir, Petit Syrah, Sangiovese, Tinta Cao and Touriga Nacional among reds
Argaman	Red		Location	0.2976	0.944						2	Cultivars affected by season and location
Argaman	Red		Year	0.0153	0.4891							Muscat Alexandria and Colombard among whites and Ruby Cabernet among reds
Argaman	Red		Location*Year	0.165	0.6764						3	cultivars affected by location and season interaction
Barbera	Red		Location	0.0513	0.8055							Riesling from white, and Barbera, Dolcetto, Petit Verdot and Pinot Noir from the reds
Barbera	Red		Year	0.0006	0.9683						4	Cultivars affected by season only
Barbera	Red		Location*Year	0.033	0.7349							Chardonnay, Gewurztraminer, Muscat Blanc, Pinot Gris, Semillon and Sauvignon Blanc from white and Argaman, Cabernet Sauvignon, Carignan, Malbec, Merlot, Pinotage, Syrah, Temprallino and Zinfandel among the reds
Cabernet Franc	Red		Location	0.411	0.8938
Cabernet Franc	Red		Year	0.0643	0.2559
Cabernet Franc	Red		Location*Year	0.167	0.6103
Cabernet Sauvignon	Red		Location	0.7648	0.8876
Cabernet Sauvignon	Red		Year	0.0097	0.1771
Cabernet Sauvignon	Red		Location*Year	0.8284	0.4644
Carignan	Red		Location	0.6281	0.8027
Carignan	Red		Year	0.0229	0.5712
Carignan	Red		Location*Year	0.4427	0.2545
Dolcetto	Red		Location	0.0023	0.4469
Dolcetto	Red		Year	0.0269	0.5867
Dolcetto	Red		Location*Year	0.0013	0.6693
Grenache Noir	Red		Location	0.3852	0.4585
Grenache Noir	Red		Year	0.0513	0.9371
Grenache Noir	Red		Location*Year	0.911	0.3157
Malbec	Red		Location	0.8144	0.4533
Malbec	Red		Year	0.0306	0.8938
Malbec	Red		Location*Year	0.5045	0.2842
Merlot	Red		Location	0.0821	0.7104
Merlot	Red		Year	0.0303	0.5237
Merlot	Red		Location*Year	0.179	0.2914
Petit Syrah	Red		Location	0.4796	0.6733
Petit Syrah	Red		Year	0.085	0.9006
Petit Syrah	Red		Location*Year	0.4857	0.8581
Petit Verdot	Red		Location	0.0011	0.8228
Petit Verdot	Red		Year	0.0042	0.8723
Petit Verdot	Red		Location*Year	0.0005	0.8751
Pinot Noir	Red		Location	0.0082	0.4387
Pinot Noir	Red		Year	0.0004	0.7251
Pinot Noir	Red		Location*Year	0.0433	0.9667
Pinotage	Red		Location	0.9474	0.6689
Pinotage	Red		Year	0.0016	0.7609
Pinotage	Red		Location*Year	0.3809	0.3567
Ruby Cabernet	Red		Location	0.0497	0.5201
Ruby Cabernet	Red		Year	0.0265	0.9214
Ruby Cabernet	Red		Location*Year	0.1729	0.7072
Sangiovese	Red		Location	0.6476	0.7823
Sangiovese	Red		Year	0.1481	0.8395
Sangiovese	Red		Location*Year	0.3413	0.7799
Syrah	Red		Location	0.5643	0.2546
Syrah	Red		Year	0.0006	0.7621
Syrah	Red		Location*Year	0.8384	0.7968
Temprallino	Red		Location	0.1512	0.4484
Temprallino	Red		Year	0.0001	0.3933
Temprallino	Red		Location*Year	0.2668	0.6116
Tinta Cao	Red		Location	0.7577	0.9835
Tinta Cao	Red		Year	0.0707	0.8358
Tinta Cao	Red		Location*Year	0.6915	0.7161
Touriga Nacional	Red		Location	0.7816	0.4685
Touriga Nacional	Red		Year	0.1682	0.9058
Touriga Nacional	Red		Location*Year	0.4965	0.3959
Zinfandel	Red		Location	0.2941	0.4316
Zinfandel	Red		Year	0.0025	0.903
Zinfandel	Red		Location*Year	0.2814	0.3775
Chardonnay	White		Location	0.4886	0.7477
Chardonnay	White		Year	0.0023	0.3108
Chardonnay	White		Location*Year	0.101	0.2785
Chenin Blanc	White		Location	0.3342	0.2313
Chenin Blanc	White		Year	0.0506	0.2257
Chenin Blanc	White		Location*Year	0.5695	0.8356
Colombard	White		Location	0.011	0.0608
Colombard	White		Year	<.0001	0.5538
Colombard	White		Location*Year	0.067	0.3146
Gewurztraminer	White		Location	0.7611	0.0793
Gewurztraminer	White		Year	0.0308	0.4023
Gewurztraminer	White		Location*Year	0.3663	0.9173
Muscat Alex	White		Location	0.0006	0.006
Muscat Alex	White		Year	0.0076	0.0008
Muscat Alex	White		Location*Year	0.0775	0.3158
Muscat Blanc	White		Location	0.8218	0.0903
Muscat Blanc	White		Year	0.0034	0.3345
Muscat Blanc	White		Location*Year	0.7978	0.2692
Pinot Gris	White		Location	0.7705	0.0415
Pinot Gris	White		Year	0.0011	0.2467
Pinot Gris	White		Location*Year	0.4855	0.1774
Riesling	White		Location	0.2232	0.9562
Riesling	White		Year	0.0039	0.0842
Riesling	White		Location*Year	0.7405	0.001
Semillon	White		Location	0.6156	0.4777
Semillon	White		Year	0.1828	0.0035
Semillon	White		Location*Year	0.4654	0.3491
Sauvignon Blanc	White		Location	0.9423	0.1108
Sauvignon Blanc	White		Year	0.0006	0.7846
Sauvignon Blanc	White		Location*Year	0.9496	0.0612

## Sheet: Eigenvectors
	The PCAs were forfomed on log transformed and pareto scaled data
Eigenvectors for non sensitive cultivars (i)								Eigenvectors for cultivars affeceted by location and season (ii)									Eigenvectors for cultivars affeceted by location and season interaction (iii)								Eigenvectors for cultivars affeceted by season (iv)
	PC1	PC2	PC3	PC4	PC5	PC6			PC1	PC2	PC3	PC4	PC5	PC6				PC1	PC2	PC3	PC4	PC5	PC6			PC1	PC2	PC3	PC4	PC5	PC6
Malate	0.33394	-0.63365	-0.46974	-0.50886	0.062694	-0.05873		Malate	0.3843	-0.71823	0.34545	-0.40506	0.13456	0.18692			Malate	0.37001	-0.62362	-0.17857	-0.66432	0.023857	0.020184		Malate	0.15784	0.82881	-0.39023	0.36276	-0.047712	0.044897
Tartrate	0.35884	0.2943	-0.69977	0.48688	-0.24027	-0.012937		Tartrate	0.43935	-0.22738	0.15252	0.78201	-0.32034	-0.13359			Tartrate	0.34932	-0.048703	-0.80637	0.44996	-0.10463	-0.10939		Tartrate	0.438	-0.030698	-0.51756	-0.70301	-0.2118	-0.016458
Citrate	0.58165	-0.4351	0.45367	0.48023	-0.022535	0.18822		Citrate	0.43832	-0.12587	-0.86067	-0.17499	-0.10591	-0.097188			Citrate	0.48413	-0.43068	0.54519	0.52313	-0.048278	-0.083142		Citrate	0.4921	0.36998	0.7388	-0.25102	0.00041697	-0.11004
Fructose	0.4098	0.36742	0.022013	-0.092349	0.81818	-0.13651		Fructose	0.42713	0.30386	0.023917	0.19419	0.82572	0.071601			Fructose	0.44492	0.33242	0.013043	-0.030553	0.76859	0.31577		Fructose	0.47301	-0.19094	-0.1539	0.16557	0.82729	0.065495
Glucose	0.30563	0.35207	0.078064	-0.42408	-0.23857	0.7347		Glucose	0.33432	0.29643	0.30044	-0.34784	-0.14354	-0.75399			Glucose	0.37302	0.42364	0.11483	-0.24764	-0.093197	-0.77342		Glucose	0.36246	-0.26273	-0.080614	0.40603	-0.30626	-0.73106
Sucrose	0.40006	0.25222	0.27799	-0.29158	-0.45989	-0.63446		Sucrose	0.41587	0.4862	0.1607	-0.18725	-0.40699	0.60343			Sucrose	0.41182	0.36506	0.085413	-0.14246	-0.62188	0.53181		Sucrose	0.43123	-0.26413	0.061997	0.34482	-0.41792	0.66848
List of non sensitive cultivars (i)								List of cultivars affeceted by location and season (ii)									List of cultivars affeceted by location and season interaction (iii)									Eigenvectors for cultivars affeceted by season only (iv)
	Name	Type							Name	Type								Name	Type								Name	Type
	Chenin Blanc	White							Muscat Alexandria	White								Riesling	White								Chardonnay	White
	Cabernet Franc	Red							Colombard	White								Barbera	Red								Gewurztraminer	White
	Grenache Noir	Red							Ruby Cabernet	Red								Dolcetto	Red								Muscat Blanc	White
	Petit Syrah	Red																Petit Verdot	Red								Pinot Gris	White
	Sangiovese	Red																Pinot Noir	Red								Semillon	White
	Tinta Cao	Red																									Sauvignon Blanc	White
	Touriga Nacional	Red																									Argaman	Red
																											Cabernet Sauvignon	Red
																											Carignan	Red
																											Malbec	Red
																											Merlot	Red
																											Pinotage	Red
																											Syrah	Red
																											Temprallino	Red
																											Zinfandel	Red
